# Supplementary material for: The Impact of Liver Cell Injury on Health-Related Quality of Life in Patients with Chronic Liver Disease
Source: PLoS One. 2016 Mar 18;11(3):e0151200. doi: 10.1371/journal.pone.0151200 (PMC4798400; doi:10.1371/journal.pone.0151200)
Supplement: S1 Dataset — Gender: 0 = male, 1 = female; age [years]; disease entity: 1 = cryptogenic liver disease, 2 = NASH, 3 = alcohol-induced liver disease (ASH), 4 = autoimmune hepatitis, 5 = primary biliary cirrhosis (PBC), 6 = primary sclerosing cholangitis (PSC), 7 = wilsons disease, 8 = haemochromatosis, 9 = drug induced liver injury, 10 = any overlap syndrome, 11 = NAFLD, 12 = Budd-Chiari-syndrome, 13 = alpha-1 antitrypsin deficiency; M30: CK-18 fragments; DM: type 2 diabetes: 0 = no, 1 = yes; HPT: hypertension: 0 = no, 1 = yes; HPL: hyperlipidemia: 0 = no, 1 = yes; alcohol consumption:0 = no, 1 = < 20g per day, 2 = ≥ 20g per day; height [meter]; weight [kg]; body weight category: 1 = BMI < 20.0kg/m2, 2 = BMI = 20.0–24.9kg/m2, 3 = BMI = 25.0–29.9kg/m2, 4 = BMI > 30.0kg/m2; Obesity: BMI > 30kg/m2: 1 = no, 2 = yes; histology: 0 = not available, 1 = available; fibrosis: 1 = no fibrosis or low grade fibrosis, 2 = advanced fibrosis (F3-F4); cirrhosis: 0 = no, 1 = yes; CTP classes: Child-Turcotte-Pugh classes: 0 = no cirrhosis, 1 = CTP A, 2 = CTP B, 3 = CTP C; CTP score: Child-Turcotte-Pugh score: value from 5 to 15 points; inflammation: histological inflammation: 1 = no inflammation or low grade inflammation, 2 = advanced inflammation; MELD score; AST: aspartate aminotransferase [U/l]; ALT: alanine aminotransferase [U/l]; γ-GT: Gamma-glutamyl-transferase [U/l]; AP: alkaline phosphatase [U/l]; GLDH: glutamate dehydrogenase [U/l]; albumin [g/l]; Quick [%]; INR; bilirubin [mg/dL]; creatinine [mg/dL]; platelet count [/nL]; HbA1c: glycated hemoglobin [%]; CRP: C-reactive protein [mg/L]; ferritin [ng/dl]; TG: triglyceride [mg/dl]; Cholesterol [mg/dl]; HDL: high-density lipoprotein cholesterol [mg/dl]; LDL: low-density lipoprotein cholesterol [mg/dl]; LDL/HDL: quotient of LDL to HDL [%]; CLDQ_AS: CLDQ_abdominal symptoms; CLDQ_FA: CLDQ_fatigue; CLDQ_SS: CLDQ_systemic symptoms; CLDQ_AC: CLDQ_activity; CLDQ_EF: CLDQ_ emotional functioning; CLDQ_WO: CLDQ_worry; CLDQ_G: CLDQ_overall score; Med: num [file pone.0151200.s001.xlsx]

## Sheet: S1
S1 Supplemantary Data. The impact of liver cell injury on health-related quality of life in patients with chronic liver disease.
gender	age	disease entity	M30	DM	HPT	HPL	alcohol consumption	Height	Weigth	BMI	body weigth category	Obesity	histology	fibrosis	cirrhosis	CTP classes	CTP score	inflammation	MELD	AST	ALT	γ-GT	AP	GLDH	albumin	Quick	INR	Bilirubin	creatinine	platelet count	HBA1C	CRP	Ferritin	TG	Cholesterol	HDL	LDL	LDL_HDL	CLDQ_AS	CLDQ_FA	CLDQ_SS	CLDQ_AC	CLDQ_EF	CLDQ_WO	CLDQ_G	Med	Med_category
0	77	3	132.143	1	0	0	0	#NULL!	#NULL!	#NULL!	#NULL!	#NULL!	0	2	1	1	5	#NULL!	6.46251	25	23	102	99	4	40	105	1	1.02	1	65	#NULL!	1.8	20	#NULL!	#NULL!	#NULL!	#NULL!	#NULL!	5.33	5.4	6.4	5	5.38	5	5.45	3	1
0	63	3	178.571	0	0	0	0	#NULL!	#NULL!	#NULL!	#NULL!	#NULL!	0	2	1	2	7	#NULL!	6.94274	48	23	190	148	10.4	23	93	1.1	0.98	1.02	148	#NULL!	34	#NULL!	#NULL!	#NULL!	#NULL!	#NULL!	#NULL!	6	5.2	6	5.33	6.5	5.4	5.83	4	2
1	54	3	221.429	1	1	0	0	1.62	#NULL!	#NULL!	#NULL!	#NULL!	0	2	1	1	5	#NULL!	7.5897	31	22	62	83	#NULL!	39	105	1	1.2	1.23	172	6.3	8.8	#NULL!	#NULL!	#NULL!	#NULL!	#NULL!	#NULL!	7	5	4.8	5.67	5.5	6.6	5.66	8	3
0	65	3	641.37	0	1	1	2	#NULL!	#NULL!	#NULL!	#NULL!	#NULL!	0	2	1	1	6	#NULL!	3.37023	23	11	102	83	4.1	35	110	1	0.48	0.64	364	6.3	2.3	32	#NULL!	#NULL!	#NULL!	#NULL!	#NULL!	7	3.2	5	5	5.88	5.2	5.17	7	3
1	32	10	82.143	0	0	0	#NULL!	#NULL!	#NULL!	#NULL!	#NULL!	#NULL!	0	1	0	0	#NULL!	#NULL!	5.26024	35	28	61	169	#NULL!	42	112	1	0.74	0.85	257	#NULL!	2.1	#NULL!	#NULL!	#NULL!	#NULL!	#NULL!	#NULL!	7	4.4	6.6	6.5	4.63	4.4	5.33	5	2
0	41	11	279.14	0	0	1	0	#NULL!	#NULL!	#NULL!	#NULL!	#NULL!	1	1	0	0	#NULL!	1	6.20935	59	227	367	101	27.4	46	122	0.9	1.75	0.86	284	5.9	3.2	191	114	273	#NULL!	#NULL!	#NULL!	6.33	6.8	6.8	7	7	5.4	6.59	1	1
0	47	10	110.714	0	1	0	#NULL!	#NULL!	75	#NULL!	#NULL!	#NULL!	1	2	0	0	#NULL!	1	3.41967	81	125	161	222	#NULL!	32	127	0.9	0.35	0.83	560	#NULL!	7	#NULL!	#NULL!	#NULL!	#NULL!	#NULL!	#NULL!	4.33	1.4	4.4	6	1.75	3.4	3.14	6	3
1	29	1	118.82	0	0	1	#NULL!	#NULL!	#NULL!	#NULL!	#NULL!	#NULL!	1	1	0	0	#NULL!	1	5.5042	21	5	16	62	#NULL!	47	98	1	0.97	0.81	385	#NULL!	#NULL!	#NULL!	#NULL!	#NULL!	#NULL!	#NULL!	#NULL!	4.33	6	6.2	7	5.75	7	6.07	0	0
0	46	1	92.7	0	0	0	0	#NULL!	#NULL!	#NULL!	#NULL!	#NULL!	1	1	0	0	#NULL!	1	3.70812	58	130	223	121	#NULL!	34	98	1	0.47	0.7	207	#NULL!	0.32	#NULL!	#NULL!	#NULL!	#NULL!	#NULL!	#NULL!	7	5.6	6.8	6.67	6.38	6.4	6.41	0	0
0	48	10	75	1	0	0	#NULL!	1.85	#NULL!	#NULL!	#NULL!	#NULL!	1	1	0	0	#NULL!	1	5.32337	26	18	14	46	#NULL!	42	113	0.9	0.86	0.92	234	5.1	#NULL!	#NULL!	#NULL!	#NULL!	#NULL!	#NULL!	#NULL!	5.67	6.2	5.6	7	5.63	5.2	5.2	2	1
1	55	5	110.714	0	1	1	#NULL!	#NULL!	#NULL!	#NULL!	#NULL!	#NULL!	1	1	0	0	#NULL!	1	4.00259	31	35	40	115	#NULL!	37	129	0.9	0.47	0.85	378	#NULL!	#NULL!	#NULL!	#NULL!	#NULL!	#NULL!	#NULL!	#NULL!	4.5	2.2	4.2	5	3.38	7	4.2	5	2
1	57	5	103.571	0	1	1	#NULL!	#NULL!	#NULL!	#NULL!	#NULL!	#NULL!	1	1	0	0	#NULL!	1	2.58132	32	28	73	162	#NULL!	37	113	0.9	0.39	0.65	248	#NULL!	#NULL!	#NULL!	#NULL!	#NULL!	#NULL!	#NULL!	#NULL!	7	2	3.6	7	4.75	6.4	4.83	8	3
1	53	6	121.429	0	0	0	#NULL!	1.72	59	19.9432	1	1	1	1	0	0	#NULL!	1	#NULL!	26	19	47	66	4.3	#NULL!	#NULL!	#NULL!	0.69	#NULL!	#NULL!	#NULL!	#NULL!	#NULL!	#NULL!	#NULL!	#NULL!	#NULL!	#NULL!	5.67	4.8	5.2	5.67	5.63	5.4	5.38	3	1
1	60	3	436.09	0	0	0	1	1.68	52	18.424	1	1	1	2	1	2	9	1	9.57362	93	41	303	129	2.3	31	49	1.4	2.11	1.07	345	#NULL!	#NULL!	#NULL!	#NULL!	#NULL!	#NULL!	#NULL!	#NULL!	5.67	6.4	6.4	5	6.38	6.4	6.17	4	2
1	41	10	610.62	0	0	0	1	1.68	55	19.487	1	1	1	2	1	2	9	2	8.39628	165	118	359	724	#NULL!	22	66	1.2	8.01	0.57	473	#NULL!	20	#NULL!	#NULL!	#NULL!	#NULL!	#NULL!	#NULL!	6.67	6	6	6	5.13	4.4	5.55	0	0
1	73	10	100	0	0	0	#NULL!	1.64	62	23.0518	2	1	0	2	1	1	5	#NULL!	2.66409	41	9	12	62	#NULL!	37	115	0.9	0.34	0.7	271	#NULL!	0.73	#NULL!	#NULL!	#NULL!	#NULL!	#NULL!	#NULL!	5	4.8	6	7	5.25	6.8	5.72	2	1
0	40	3	300.885	0	1	0	0	1.88	78	22.0688	2	1	0	2	1	2	8	#NULL!	11.8695	84	45	859	264	#NULL!	20	71	1.2	0.56	3.76	147	#NULL!	0.71	#NULL!	#NULL!	#NULL!	#NULL!	#NULL!	#NULL!	5.67	5.7	5.8	7	6.25	4.8	5.84	8	3
1	55	5	311.947	0	0	0	#NULL!	1.6	63	24.6094	2	1	0	1	0	0	#NULL!	#NULL!	6.28854	28	33	109	116	#NULL!	41	117	0.9	0.88	1.15	323	#NULL!	#NULL!	#NULL!	#NULL!	#NULL!	#NULL!	#NULL!	#NULL!	7	5	6.2	6.33	5.13	5.4	5.66	1	1
1	54	11	102.81	0	1	1	1	1.78	75	23.6713	2	1	0	1	0	0	#NULL!	#NULL!	6.2233	30	37	88	93	9.7	41	92	1.1	1.64	0.7	175	5.6	0.73	108	117	267	62	182	2.9	5	6	6.4	7	6.25	6.4	6.21	1	1
1	47	4	92.857	0	0	0	#NULL!	1.67	59	21.1553	2	1	0	1	0	0	#NULL!	#NULL!	4.2264	34	36	90	86	74.7	38	117	0.9	0.82	0.72	232	#NULL!	1.8	#NULL!	#NULL!	#NULL!	#NULL!	#NULL!	#NULL!	4.33	4.8	5.6	4	4.88	5.6	4.97	5	2
1	34	5	100	0	0	0	#NULL!	1.72	62	20.9573	2	1	0	1	0	0	#NULL!	#NULL!	3.69397	24	27	32	63	#NULL!	37	113	0.9	0.44	0.81	245	#NULL!	#NULL!	#NULL!	#NULL!	#NULL!	#NULL!	#NULL!	#NULL!	6.33	6.4	7	7	6.75	7	6.79	1	1
1	57	10	192.857	0	0	0	#NULL!	1.68	69	24.4473	2	1	0	1	0	0	#NULL!	#NULL!	4.45112	27	19	40	91	#NULL!	38	116	0.9	0.82	0.76	257	#NULL!	#NULL!	#NULL!	#NULL!	#NULL!	#NULL!	#NULL!	#NULL!	7	3	5.8	6	5.25	7	5.52	3	1
1	46	4	75.84	0	0	0	#NULL!	1.75	64	20.898	2	1	0	1	0	0	#NULL!	#NULL!	4.10254	25	34	48	55	#NULL!	36	111	1	0.44	0.79	224	#NULL!	#NULL!	#NULL!	#NULL!	#NULL!	#NULL!	#NULL!	#NULL!	6	6	6.2	7	6.38	6.4	6.31	2	1
1	59	9	155.95	0	0	1	0	1.64	60	22.3081	2	1	0	1	0	0	#NULL!	#NULL!	4.20533	29	31	63	67	#NULL!	40	112	0.9	0.62	0.8	286	#NULL!	#NULL!	#NULL!	#NULL!	#NULL!	#NULL!	#NULL!	#NULL!	7	6.4	6.2	6	6.75	5.8	6.38	3	1
1	31	1	101.12	0	0	1	#NULL!	1.74	69	22.7903	2	1	0	1	0	0	#NULL!	#NULL!	5.11333	37	63	83	117	9.2	40	90	1.1	0.75	0.73	254	#NULL!	1.3	70	#NULL!	#NULL!	#NULL!	#NULL!	#NULL!	4.33	5.2	6.2	6.67	5.63	6	5.69	1	1
1	76	8	64.286	0	1	1	2	1.68	70	24.8016	2	1	0	1	0	0	#NULL!	#NULL!	4.91239	24	18	20	57	3.4	88	105	1	0.49	0.92	205	#NULL!	1.2	124	#NULL!	#NULL!	#NULL!	#NULL!	#NULL!	4.33	6.4	5.2	7	5.5	5.4	5.62	4	2
1	76	10	87.64	0	1	0	#NULL!	1.63	54	20.3244	2	1	1	1	0	0	#NULL!	2	4.46554	20	8	9	66	#NULL!	39	109	0.9	0.75	0.79	331	#NULL!	#NULL!	#NULL!	#NULL!	#NULL!	#NULL!	#NULL!	#NULL!	5.67	4	5	5	4.88	5.4	5	9	3
0	58	4	78.571	0	0	0	#NULL!	1.89	87	24.3554	2	1	1	1	0	0	#NULL!	1	5.00768	28	19	11	65	#NULL!	38	105	1	0.41	1.01	236	#NULL!	#NULL!	#NULL!	#NULL!	#NULL!	#NULL!	#NULL!	#NULL!	6.67	6.4	6.8	7	6.13	6.4	6.48	3	1
0	54	11	413.717	0	0	1	1	1.77	77	24.5779	2	1	1	1	0	0	#NULL!	1	5.71804	39	49	32	38	6.1	42	98	1	0.4	1.21	368	#NULL!	2.2	364	239	207	31	128	4.1	6.33	5.2	6.6	7	5.38	7	6.03	2	1
0	59	4	114.286	0	1	0	2	1.76	67	21.6296	2	1	1	2	1	3	10	1	8.26573	32	11	43	143	2	32	62	1.3	2.06	0.86	93	5.7	0.49	51	#NULL!	#NULL!	#NULL!	#NULL!	#NULL!	6.33	3	3.4	2.67	3.5	2.8	3.48	3	1
0	68	5	178.571	0	1	0	0	1.72	71	23.9995	2	1	1	2	0	0	#NULL!	1	3.76875	51	33	346	308	24.9	34	119	0.9	0.42	0.84	344	#NULL!	6.1	61	#NULL!	#NULL!	#NULL!	#NULL!	#NULL!	6.33	6.2	4.8	5	5.63	5.8	5.62	2	1
1	59	3	164.286	0	1	0	0	1.72	72	24.3375	2	1	1	2	1	2	8	1	8.78853	38	21	30	92	#NULL!	34	67	1.2	2.39	1.01	149	#NULL!	1.5	#NULL!	#NULL!	#NULL!	#NULL!	#NULL!	#NULL!	6.33	5.4	5.4	6.66	6.75	7	6.28	5	2
1	61	5	242.857	0	0	0	#NULL!	1.65	62	22.7732	2	1	1	1	0	0	#NULL!	1	3.90853	30	26	15	88	#NULL!	34	117	0.9	0.7	0.71	253	#NULL!	#NULL!	#NULL!	#NULL!	#NULL!	#NULL!	#NULL!	#NULL!	7	7	6.2	7	7	7	6.87	0	0
1	42	4	89.286	1	1	0	0	1.65	67	24.6097	2	1	1	1	0	0	#NULL!	1	2.83575	19	16	18	50	#NULL!	38	110	1	0.24	0.74	242	#NULL!	0.2	#NULL!	#NULL!	#NULL!	#NULL!	#NULL!	#NULL!	6.33	3.2	5.6	6.67	6.25	6.6	5.72	1	1
0	38	10	130.62	0	0	0	0	1.92	87	23.6003	2	1	1	1	0	0	#NULL!	1	6.37956	28	23	56	139	#NULL!	40	78	1.1	0.75	0.99	216	#NULL!	2.1	#NULL!	#NULL!	#NULL!	#NULL!	#NULL!	#NULL!	5.67	3.8	6	6.33	5.5	6	5.48	1	1
1	54	5	254.425	0	0	0	1	1.64	54	20.0773	2	1	1	1	0	0	#NULL!	1	4.78147	31	27	93	133	10	41	107	1	0.71	0.77	386	#NULL!	1.5	78	#NULL!	#NULL!	#NULL!	#NULL!	#NULL!	5.33	3.8	6.2	6	4.63	6.2	5.24	2	1
1	46	4	103.571	0	0	0	1	1.71	63	21.5451	2	1	1	1	0	0	#NULL!	1	3.91709	22	23	9	49	#NULL!	38	101	1	0.48	0.73	217	#NULL!	#NULL!	#NULL!	#NULL!	#NULL!	#NULL!	#NULL!	#NULL!	7	4.4	5.6	6.67	3.75	5.6	5.14	3	1
1	52	2	78.571	0	0	0	1	1.6	62	24.2187	2	1	1	1	0	0	#NULL!	1	3.69788	22	42	26	90	#NULL!	44	106	1	0.42	0.73	327	#NULL!	#NULL!	#NULL!	#NULL!	#NULL!	#NULL!	#NULL!	#NULL!	5.67	6.2	7	7	5.75	5.2	6.07	2	1
0	57	1	378.76	0	0	0	0	1.64	60	22.3081	2	1	1	1	0	0	#NULL!	1	4.19509	34	50	459	163	18.1	44	100	1	0.61	0.71	193	#NULL!	1.7	113	#NULL!	#NULL!	#NULL!	#NULL!	#NULL!	7	6.6	6.8	7	5.13	4.6	5.97	1	1
1	66	4	404.14	0	0	0	0	1.7	60	20.7612	2	1	1	1	0	0	#NULL!	1	5.27733	70	83	52	50	6.4	34	97	1	0.9	0.79	219	#NULL!	1.5	286	#NULL!	#NULL!	#NULL!	#NULL!	#NULL!	5	3.2	5	6	4.13	4.6	4.48	3	1
1	46	10	43.64	0	0	0	1	1.7	71	24.5675	2	1	1	1	0	0	#NULL!	1	4.87083	27	18	13	107	#NULL!	38	91	1.1	0.67	0.72	367	#NULL!	#NULL!	#NULL!	#NULL!	#NULL!	#NULL!	#NULL!	#NULL!	6.67	5.8	6	7	6.38	4.6	6	2	1
1	54	2	227.5	1	1	1	0	1.595	63.1	24.8	2	1	1	1	0	0	#NULL!	1	3.91	29	32	63	115	9.6	46	104	1	0.38	0.8	389	5.8	1.8	141	338	379	48	263	5.5	4.66667	2.8	3.6	3.66667	4.25	5.8	4.13056	1	1
1	51	4	65.46	0	0	0	#NULL!	1.62	62	23.6244	2	1	1	1	0	0	#NULL!	1	4.90891	25	16	34	49	#NULL!	46	109	1	0.58	0.86	257	#NULL!	2.5	#NULL!	#NULL!	#NULL!	#NULL!	#NULL!	#NULL!	7	5.8	6.4	6.67	6.63	5.8	6.34	4	2
1	61	10	148.32	0	1	1	#NULL!	1.55	57	23.7253	2	1	1	1	0	0	#NULL!	1	4.64416	41	35	58	74	#NULL!	#NULL!	122	0.9	0.81	0.8	280	#NULL!	#NULL!	#NULL!	#NULL!	#NULL!	#NULL!	#NULL!	#NULL!	6.67	5.4	6.2	6.67	6.75	6	6.28	6	3
1	23	4	101.12	0	0	0	#NULL!	1.7	68	23.5294	2	1	1	1	0	0	#NULL!	1	4.41611	22	26	29	60	2	40	103	1	0.47	0.83	323	#NULL!	0.2	99	#NULL!	#NULL!	#NULL!	#NULL!	#NULL!	4	5	6.2	6.67	5.25	6.2	5.55	2	1
1	57	4	376.106	0	0	0	#NULL!	1.6	60	23.4375	2	1	1	2	1	1	5	2	4.82711	23	18	54	75	#NULL!	38	87	1.1	0.63	0.73	189	5.1	0.99	28	#NULL!	#NULL!	#NULL!	#NULL!	#NULL!	4.33	6.4	6.2	7	5.5	3.2	5.41	5	2
1	71	5	821.782	1	1	0	#NULL!	1.65	62	22.7732	2	1	1	2	1	1	5	2	4.65679	29	13	28	79	#NULL!	40	99	1	0.78	0.72	62	#NULL!	#NULL!	#NULL!	#NULL!	#NULL!	#NULL!	#NULL!	#NULL!	3.67	2.2	2.8	3.67	3.63	2.4	3.03	7	3
1	58	4	702	0	0	1	#NULL!	1.65	58	21.3039	2	1	1	1	0	0	#NULL!	2	4.58958	219	348	137	113	#NULL!	38	105	1	0.97	0.65	302	#NULL!	#NULL!	#NULL!	#NULL!	#NULL!	#NULL!	#NULL!	#NULL!	2	4.8	4.8	7	5	2.6	4.41	2	1
0	77	3	100	1	1	0	0	1.8	81	25	3	1	0	2	1	2	7	#NULL!	5.35354	32	19	21	72	6.2	25	109	1	0.47	1.04	210	5.8	0.63	53	#NULL!	#NULL!	#NULL!	#NULL!	#NULL!	3.33	5.4	4.6	6	5.38	5	5.03	3	1
1	39	4	64.286	0	0	0	#NULL!	1.83	84	25.0829	3	1	0	2	1	2	7	#NULL!	7.17485	27	23	27	87	#NULL!	33	64	1.2	1.9	0.75	42	#NULL!	1.6	#NULL!	#NULL!	#NULL!	#NULL!	#NULL!	#NULL!	7	6.8	6.8	7	7	6.6	6.86	2	1
0	43	3	630	0	1	0	0	1.83	93	27.7703	3	1	0	2	1	2	7	#NULL!	7.44298	43	45	188	58	#NULL!	33	70	1.2	1.41	0.9	39	#NULL!	4.3	#NULL!	#NULL!	#NULL!	#NULL!	#NULL!	#NULL!	6.67	4	3.6	6	4	6.4	4.83	5	2
1	74	5	107.02	0	0	1	#NULL!	1.65	76	27.9155	3	1	0	2	1	1	5	#NULL!	5.05749	33	21	125	104	#NULL!	37	107	1	0.84	0.77	135	#NULL!	2.9	#NULL!	#NULL!	#NULL!	#NULL!	#NULL!	#NULL!	5	3	3.8	4	3.13	5	3.83	4	2
0	64	3	164.286	0	1	0	0	1.72	74	25.0135	3	1	0	2	1	2	9	#NULL!	10.908	28	5	25	75	#NULL!	21	92	1	1.92	2.27	144	#NULL!	#NULL!	#NULL!	#NULL!	#NULL!	#NULL!	#NULL!	#NULL!	3.33	2	5	4	4.25	1.6	3.38	8	3
1	71	3	261.062	0	1	1	0	1.54	61	25.721	3	1	0	2	1	2	7	#NULL!	7.4915	61	28	621	190	12.8	33	77	1.1	2.7	0.78	72	#NULL!	10	130	#NULL!	#NULL!	#NULL!	#NULL!	#NULL!	6	5.8	6	6.67	6.13	6	6.07	9	3
0	70	3	121.429	0	1	1	0	1.76	86	27.7634	3	1	0	2	1	1	5	#NULL!	5.89551	32	27	62	57	#NULL!	37	100	1	0.76	0.98	179	5.3	0.8	#NULL!	#NULL!	#NULL!	#NULL!	#NULL!	#NULL!	7	6.4	6.2	7	6.25	7	6.55	7	3
0	65	3	92.857	1	1	0	0	1.79	88	27.4648	3	1	0	2	1	3	10	#NULL!	9.9629	44	8	33	87	#NULL!	26	52	1.4	3.52	0.96	90	#NULL!	2.6	#NULL!	#NULL!	#NULL!	#NULL!	#NULL!	#NULL!	6.33	2.4	5.6	3.67	4.13	2.6	4	11	3
1	69	5	117.857	1	1	0	#NULL!	1.6	70	27.3437	3	1	0	2	1	1	6	#NULL!	2.85132	31	23	221	267	#NULL!	32	120	0.9	0.32	0.75	196	6.7	3.8	#NULL!	#NULL!	#NULL!	#NULL!	#NULL!	#NULL!	7	7	6.4	7	6.75	6.6	6.76	8	3
1	76	5	270.21	1	0	0	#NULL!	1.7	74	25.6055	3	1	0	2	1	1	5	#NULL!	5.54491	35	11	175	175	#NULL!	36	107	1	0.63	0.97	212	#NULL!	1.9	#NULL!	#NULL!	#NULL!	#NULL!	#NULL!	#NULL!	5.67	2.4	4.2	4.67	4	5.4	4.24	8	3
0	34	2	125	0	0	0	0	1.78	86	27.143	3	1	0	1	0	0	#NULL!	#NULL!	5.74644	32	67	122	90	#NULL!	44	120	0.9	1.32	0.86	269	5.4	#NULL!	170	146	233	#NULL!	#NULL!	#NULL!	7	4	7	7	6.75	7	6.41	0	0
1	45	11	300.75	0	0	1	1	1.61	66	25.462	3	1	0	1	0	0	#NULL!	#NULL!	4.0456	35	31	90	63	10.5	39	94	1	0.67	0.66	253	#NULL!	0.44	66	50	266	76	180	2.4	6.33	2.6	5.6	6.67	4.38	6.2	5.03	0	0
0	39	11	215	0	0	1	0	1.75	85.1	27.8	3	1	0	1	0	0	#NULL!	#NULL!	5.03	36	128	151	130	18.5	41	100	1	0.32	1.12	327	5.1	10	461	91	180	34	129	3.9	7	5.8	6.6	7	6.75	7	6.69167	0	0
0	54	11	202.38	1	1	1	#NULL!	1.86	97	28.0379	3	1	0	1	0	0	#NULL!	#NULL!	7.26528	30	38	20	55	#NULL!	42	85	1.1	1.95	0.84	225	5.8	#NULL!	619	113	244	#NULL!	#NULL!	#NULL!	6	4.2	4.2	5.33	4.38	5.2	4.72	3	1
1	55	11	459.677	0	1	1	1	1.62	73	27.8	3	1	0	1	0	0	#NULL!	#NULL!	4.84	30	43	26	74	5.8	43	100	1	0.84	0.73	240	5.7	0.93	125	178	189	42	111	2.7	7	3.4	5.4	7	5.625	4.2	5.4375	2	1
1	52	4	205.95	0	0	1	1	1.69	83	29.0606	3	1	0	1	0	0	#NULL!	#NULL!	3.72919	27	28	16	100	#NULL!	39	117	0.9	0.41	0.84	270	#NULL!	1.6	#NULL!	#NULL!	#NULL!	#NULL!	#NULL!	#NULL!	7	6.8	7	7	7	7	6.97	0	0
1	45	10	121.429	0	0	0	#NULL!	1.74	77	25.4327	3	1	0	1	0	0	#NULL!	#NULL!	4.63765	34	42	60	107	#NULL!	39	111	0.9	0.95	0.75	310	#NULL!	2.1	#NULL!	#NULL!	#NULL!	#NULL!	#NULL!	#NULL!	5.33	3	5.8	6.66	5.25	6.6	4.22	3	1
1	44	4	64.286	0	0	0	#NULL!	1.71	86	29.4108	3	1	0	1	0	0	#NULL!	#NULL!	5.71027	25	18	66	77	#NULL!	35	109	1	1.21	0.78	349	#NULL!	#NULL!	#NULL!	#NULL!	#NULL!	#NULL!	#NULL!	#NULL!	7	7	6.2	7	6.88	7	6.83	1	1
1	53	5	78.571	0	0	0	1	1.76	82	26.4721	3	1	0	1	0	0	#NULL!	#NULL!	5.58158	31	22	55	111	#NULL!	40	102	1	0.9	0.85	159	#NULL!	#NULL!	#NULL!	#NULL!	#NULL!	#NULL!	#NULL!	#NULL!	2.33	2.4	3.4	1.67	4.38	6.2	3.69	3	1
0	44	6	85.714	0	0	0	#NULL!	1.84	85	25.1063	3	1	0	1	0	0	#NULL!	#NULL!	6.16417	29	40	67	146	#NULL!	39	95	1	1.45	0.81	161	#NULL!	0.71	#NULL!	#NULL!	#NULL!	#NULL!	#NULL!	#NULL!	6.67	6.2	6.8	6.67	6.5	7	6.62	2	1
1	56	1	147.47	0	0	1	1	1.63	77	28.9811	3	1	0	1	0	0	#NULL!	#NULL!	3.48587	47	109	150	160	#NULL!	37	122	0.9	0.4	0.8	278	#NULL!	#NULL!	#NULL!	#NULL!	#NULL!	#NULL!	#NULL!	#NULL!	5	3.8	5.4	5.67	5.63	6	5.28	1	1
0	46	10	285.398	0	0	0	#NULL!	1.89	101	28.2747	3	1	0	1	0	0	#NULL!	#NULL!	7.08417	74	141	373	#NULL!	#NULL!	#NULL!	105	1	1.79	0.93	228	#NULL!	9.3	#NULL!	#NULL!	#NULL!	#NULL!	#NULL!	#NULL!	6	4.6	4.8	6	5.25	4	5	1	1
1	73	4	78.571	0	1	1	#NULL!	1.63	78	29.3575	3	1	0	1	0	0	#NULL!	#NULL!	4.36351	23	16	32	76	#NULL!	39	109	1	0.63	0.73	227	#NULL!	#NULL!	#NULL!	#NULL!	#NULL!	#NULL!	#NULL!	#NULL!	6.33	6.2	4.2	3.33	4.88	6	5.17	5	2
1	62	5	164.286	0	0	1	#NULL!	1.63	77	28.9811	3	1	0	1	0	0	#NULL!	#NULL!	4.42092	32	34	117	127	#NULL!	40	110	1	0.57	0.77	226	#NULL!	#NULL!	#NULL!	#NULL!	#NULL!	#NULL!	#NULL!	#NULL!	7	5	6.4	6.33	4.63	7	5.83	5	2
1	59	10	89.286	0	0	1	#NULL!	1.62	75	28.578	3	1	0	1	0	0	#NULL!	#NULL!	4.36206	33	30	31	79	#NULL!	38	109	1	0.7	0.7	261	#NULL!	#NULL!	#NULL!	#NULL!	#NULL!	#NULL!	#NULL!	#NULL!	4.33	2.4	4	5	3.5	3.8	3.69	8	3
1	74	4	139.89	0	1	1	#NULL!	1.58	69	27.6398	3	1	0	1	0	0	#NULL!	#NULL!	4.62377	32	40	40	59	#NULL!	41	108	1	0.55	0.82	256	#NULL!	#NULL!	#NULL!	#NULL!	#NULL!	#NULL!	#NULL!	#NULL!	7	5	6.6	6	5.13	5	5.62	6	3
0	65	2	277.26	0	1	1	1	1.76	90	29.0548	3	1	0	2	1	2	7	#NULL!	9.04232	32	38	21	66	5.6	40	103	1	4.67	1.02	170	5.4	0.9	500	177	244	50	159	3.2	5.33	6.2	5.4	7	6.13	5.6	5.93	4	2
0	51	5	473.451	0	0	1	1	1.72	88	29.7458	3	1	1	2	0	0	#NULL!	1	5.87691	33	59	25	61	#NULL!	#NULL!	#NULL!	1	0.45	1.2	#NULL!	#NULL!	#NULL!	310	#NULL!	#NULL!	#NULL!	#NULL!	#NULL!	2.66	2.2	3.6	4.66	2.38	3.6	3.03	2	1
1	75	2	226.19	0	1	0	#NULL!	1.59	67	26.5021	3	1	1	2	1	1	5	1	4.83778	44	34	123	88	#NULL!	42	97	1	0.97	0.69	206	#NULL!	0.69	#NULL!	#NULL!	#NULL!	#NULL!	#NULL!	#NULL!	6.67	6.6	5.8	5.67	6	5.4	6	5	2
1	75	8	89.286	0	0	1	#NULL!	1.64	69	25.6544	3	1	1	1	0	0	#NULL!	1	3.77	21	16	16	89	#NULL!	38	115	0.9	0.56	0.75	288	#NULL!	#NULL!	#NULL!	#NULL!	#NULL!	#NULL!	#NULL!	#NULL!	5.33	4.8	5.4	5.67	5.88	5.8	5.52	2	1
0	36	11	166.13	0	0	1	0	1.76	82.7	26.7	3	1	1	1	0	0	#NULL!	1	3.88	29	49	83	134	10.8	44	102	1	0.36	0.81	250	5	2.3	23	139	204	43	133	3.1	6	4.2	5	5	5	6.6	5.3	0	0
1	42	1	75	0	0	1	0	1.72	86	29.0698	3	1	1	1	0	0	#NULL!	1	2.90564	24	2	102	78	#NULL!	41	115	0.9	0.38	0.71	227	#NULL!	#NULL!	#NULL!	#NULL!	#NULL!	#NULL!	#NULL!	#NULL!	5.33	3.8	6.2	6.67	5.75	6.2	5.62	0	0
1	39	1	87.64	0	0	0	1	1.65	75	27.5482	3	1	1	1	0	0	#NULL!	1	3.85578	45	51	13	104	4.5	36	90	1.1	0.45	0.66	349	#NULL!	1.3	16	#NULL!	#NULL!	#NULL!	#NULL!	#NULL!	6.67	4.2	5.4	7	6.25	6.8	5.97	1	1
1	61	4	314.159	0	1	0	#NULL!	1.72	77	26.0276	3	1	1	2	1	1	6	1	6.72105	53	28	125	111	#NULL!	37	81	1.1	2.39	0.68	80	#NULL!	#NULL!	#NULL!	#NULL!	#NULL!	#NULL!	#NULL!	#NULL!	4.33	2	4.2	4	3.13	4	3.48	4	2
1	31	4	298.673	0	0	0	#NULL!	1.74	76	25.1024	3	1	1	2	1	1	5	1	6.11943	100	143	68	96	26.8	42	84	1.1	1.72	0.67	209	#NULL!	0.44	16	#NULL!	#NULL!	#NULL!	#NULL!	#NULL!	1.67	1	2.6	2.33	2.13	3.4	2.21	7	3
1	22	11	242.86	0	0	1	#NULL!	1.65	75	27.5482	3	1	1	1	0	0	#NULL!	1	2.85775	31	31	62	78	4.5	41	124	0.9	0.48	0.64	346	5	12	81	176	210	53	122	2.3	3.67	4.2	6.6	6.67	4.13	6.8	5.24	0	0
0	39	11	410.71	0	0	1	1	1.75	77.1	25.2	3	1	1	1	0	0	#NULL!	1	6.88	32	42	112	65	14.3	42	83	1.1	1.26	0.91	152	4.9	0.34	295	284	189	33	99	3	7	6	6.6	7	6.25	6.8	6.60833	0	0
1	47	4	256.637	0	0	0	0	1.71	77	26.3329	3	1	1	1	0	0	#NULL!	1	5.64508	24	21	21	72	#NULL!	40	113	0.9	1.4	0.82	238	#NULL!	#NULL!	#NULL!	#NULL!	#NULL!	#NULL!	#NULL!	#NULL!	6.33	4	6.2	6	5.75	7	5.83	3	1
1	33	13	128.571	0	0	0	1	1.75	85	27.7551	3	1	1	1	0	0	#NULL!	1	3.63155	36	46	131	90	61.3	40	106	1	0.31	0.81	232	#NULL!	1.6	34	#NULL!	#NULL!	#NULL!	#NULL!	#NULL!	2.67	1.8	6	5.33	2	7	3.93	1	1
0	56	11	221.43	0	0	1	#NULL!	1.8	90	27.7778	3	1	1	1	0	0	#NULL!	1	6.45586	30	32	57	83	#NULL!	41	105	1	0.78	1.11	153	#NULL!	0.83	#NULL!	#NULL!	#NULL!	#NULL!	#NULL!	#NULL!	6.33	6.6	6.2	6.33	6.75	6.4	6.48	3	1
0	38	11	300.22	0	0	1	1	1.84	91.8	27.1	3	1	1	1	0	0	#NULL!	1	3.78	29	75	124	74	10.2	44	104	1	0.34	0.81	304	5.4	1.6	288	127	176	31	119	3.7	2	1	2.6	4.33333	2.5	4.6	2.83889	1	1
1	55	4	221.429	0	0	0	#NULL!	1.66	75	27.2173	3	1	1	1	0	0	#NULL!	1	4.17552	28	46	17	74	#NULL!	40	102	1	0.46	0.79	171	#NULL!	#NULL!	#NULL!	#NULL!	#NULL!	#NULL!	#NULL!	#NULL!	6	5.8	6.2	7	6.13	5.8	6.1	5	2
1	51	4	86.8	0	0	0	#NULL!	1.62	70	26.6728	3	1	1	1	0	0	#NULL!	1	6.05328	50	55	42	44	#NULL!	40	113	0.9	0.96	1.05	317	#NULL!	#NULL!	#NULL!	#NULL!	#NULL!	#NULL!	#NULL!	#NULL!	3.33	2.4	2.8	4	5.13	6.6	4.21	5	2
1	75	4	132.143	0	1	0	#NULL!	1.74	78	25.763	3	1	1	1	0	0	#NULL!	1	#NULL!	33	18	26	49	#NULL!	37	21	#NULL!	0.46	0.8	207	#NULL!	#NULL!	#NULL!	#NULL!	#NULL!	#NULL!	#NULL!	#NULL!	6	4.8	5	4	5.13	6.8	5.31	4	2
1	49	4	276.549	0	1	0	0	1.58	63	25.2363	3	1	1	1	0	0	#NULL!	1	2.45265	28	40	49	72	#NULL!	38	121	0.9	0.31	0.69	262	#NULL!	#NULL!	#NULL!	#NULL!	#NULL!	#NULL!	#NULL!	#NULL!	6.33	5	5.8	6.33	6.25	6.4	6	6	3
1	47	10	92.857	0	0	0	#NULL!	1.73	83	27.7323	3	1	1	1	0	0	#NULL!	1	4.08908	25	25	82	112	#NULL!	37	130	0.9	0.84	0.69	284	#NULL!	4.2	#NULL!	#NULL!	#NULL!	#NULL!	#NULL!	#NULL!	6.33	4.6	6.4	7	6.13	6.5	6.09	3	1
1	57	2	370.59	1	1	1	1	1.68	74	26.2188	3	1	1	2	1	1	6	2	5.1176	50	44	82	122	4.8	34	70	1.2	0.75	0.66	111	#NULL!	2.3	105	194	174	38	97	2.6	5.67	6.6	6.2	7	4.63	3.8	5.45	2	1
1	55	2	525.83	0	1	1	0	1.67	77	27.6	3	1	1	2	1	1	5	2	4.94	40	49	73	62	5.5	40	101	1	0.61	0.85	104	7.8	5.3	218	190	167	32	97	3	5	4.8	4.2	5.66667	5.375	5.4	5.07361	1	1
0	42	12	205.95	0	1	0	#NULL!	1.83	92	27.4717	3	1	1	2	1	2	7	2	7.11189	45	35	376	395	14.2	19	90	1.1	0.94	1.08	139	5.7	14	237	#NULL!	#NULL!	#NULL!	#NULL!	#NULL!	6.33	3.4	5.2	6.33	5.5	6.8	5.52	8	3
0	33	2	494.71	0	0	0	0	1.83	96	28.7	3	1	1	1	0	0	#NULL!	2	5.99641	54	123	47	79	13.2	44	117	0.9	0.77	1.13	244	4.9	0.56	172	203	176	#NULL!	#NULL!	#NULL!	4	4	5.4	6.67	5.75	6.2	5.38	1	1
0	31	2	818.588	1	0	1	0	1.81	88.8	27.1	3	1	1	1	0	0	#NULL!	2	6.72	42	96	37	86	7.5	46	88	1.1	1.11	0.92	216	5.6	7.2	155	180	220	28	149	4.3	2.66667	2.8	4	5.33333	3.25	3.8	3.64167	1	1
0	61	2	409.292	0	0	0	0	1.7	105	36.3322	4	2	0	2	1	1	5	#NULL!	6.14579	39	42	31	57	#NULL!	40	97	1	1.39	0.82	157	5.2	1.2	363	#NULL!	#NULL!	#NULL!	#NULL!	#NULL!	5	7	6.6	7	5.88	5.2	6.34	0	0
1	45	12	221.429	0	0	0	#NULL!	1.53	79	33.7477	4	2	0	2	1	1	6	#NULL!	#NULL!	33	31	92	90	#NULL!	38	29	#NULL!	0.4	0.67	145	#NULL!	7	#NULL!	#NULL!	#NULL!	#NULL!	#NULL!	#NULL!	1.67	3.75	4.2	6	3.63	2	3.41	2	1
0	45	10	85.714	0	0	0	#NULL!	1.89	111	31.0742	4	2	0	2	1	1	5	#NULL!	5.5887	48	51	175	124	#NULL!	35	95	1	0.99	0.82	247	#NULL!	1.3	#NULL!	#NULL!	#NULL!	#NULL!	#NULL!	#NULL!	7	5.2	6.8	7	6.38	7	6.48	2	1
0	76	2	265.98	0	0	0	0	1.88	107	30.2739	4	2	0	2	1	1	5	#NULL!	7.68031	47	50	54	54	#NULL!	37	74	1.2	1.28	0.99	110	#NULL!	1	#NULL!	#NULL!	#NULL!	#NULL!	#NULL!	#NULL!	7	5.8	6.8	6.67	7	7	6.72	2	1
1	69	11	138.2	1	1	1	#NULL!	1.65	96	35.2617	4	2	0	2	1	2	8	#NULL!	8.31888	30	6	79	122	#NULL!	32	49	1.4	2.26	0.77	77	#NULL!	2.8	#NULL!	#NULL!	#NULL!	#NULL!	#NULL!	#NULL!	6	5.6	4.6	6.33	5.13	4	5.17	14	3
1	66	2	254.23	1	1	0	0	1.62	110	41.9143	4	2	0	2	1	1	5	#NULL!	5.949	45	25	83	126	#NULL!	35	97	1	1.16	0.84	91	7.4	4.2	147	186	201	42	122	2.9	3.67	3.4	3.4	5	3.38	3	3.52	10	3
0	61	3	508.93	1	1	0	2	1.72	110	37.1823	4	2	0	2	1	3	10	#NULL!	7.44678	120	56	117	148	3.1	24	60	1.3	1.83	0.74	147	#NULL!	10	214	#NULL!	#NULL!	#NULL!	#NULL!	#NULL!	4.67	4.4	6.8	5.67	5.25	2.2	4.83	10	3
0	42	11	261.062	0	1	1	#NULL!	1.74	91	30.0568	4	2	0	1	0	0	#NULL!	#NULL!	2.79512	42	61	63	85	#NULL!	37	114	0.9	0.28	0.78	228	#NULL!	#NULL!	#NULL!	#NULL!	#NULL!	#NULL!	#NULL!	#NULL!	5.33	4.6	6.4	5.67	5.38	6.2	5.59	0	0
1	61	11	246.95	0	0	1	1	1.58	78.8	31.6	4	2	0	1	0	0	#NULL!	#NULL!	4.28	36	50	159	95	16.2	40	108	1	0.54	0.76	215	5.6	2.7	119	84	306	88	197	2.1	5.75	6.2	1.26034	5	6.4	6	7	0	0
1	56	11	881.757	0	0	1	0	1.66	82.9	30.1	4	2	0	1	0	0	#NULL!	#NULL!	#NULL!	41	65	247	95	14.4	50	#NULL!	#NULL!	0.93	0.77	223	5.8	3.9	205	222	289	53	192	3.6	7	3.6	6.4	6.66667	5.875	6.2	5.95694	0	0
1	32	2	893.564	0	0	1	#NULL!	1.55	80	33.2986	4	2	0	1	0	0	#NULL!	#NULL!	4.37922	97	134	104	88	12	39	112	0.9	0.9	0.72	263	#NULL!	10	177	187	256	51	168	3.3	5	3.6	5.4	7	6	3.4	5.03	2	1
1	50	11	139.89	0	1	1	0	1.69	92	32.2118	4	2	0	1	0	0	#NULL!	#NULL!	3.14767	28	33	26	76	3.4	36	118	0.9	0.51	0.67	234	5.3	3.1	196	313	213	38	112	3	7	4.6	6.7	7	5.88	2.6	5.38	1	1
0	32	11	981.64	0	0	1	0	1.87	108.5	31.17	4	2	0	1	0	0	#NULL!	#NULL!	6.98497	51	122	46	43	7.6	46	78	1.1	0.85	1.09	199	4.5	1.4	670	234	276	45	184	4.1	7	1.8	6.6	6.67	6.13	6	5.59	1	1
0	32	13	491.54	0	0	0	0	1.73	107	35.7513	4	2	0	1	0	0	#NULL!	#NULL!	6.00011	61	131	55	66	#NULL!	44	107	1	0.81	0.98	283	#NULL!	#NULL!	#NULL!	#NULL!	#NULL!	#NULL!	#NULL!	#NULL!	6.33	5	6.4	7	5.75	6.8	6.1	2	1
0	43	11	229.76	0	1	1	1	1.83	101	30.1592	4	2	0	1	0	0	#NULL!	#NULL!	4.72599	33	71	118	54	10.8	41	124	0.9	0.65	0.89	269	#NULL!	4.7	212	96	226	48	159	3.3	6.33	5.4	5.6	6.67	5	6.6	5.76	1	1
0	28	2	439.516	0	1	1	1	1.83	110.1	32.9	4	2	0	1	0	0	#NULL!	#NULL!	4.55	33	43	26	43	2.6	42	110	0.9	0.6	0.88	207	4.9	1.7	62	284	179	41	83	2.1	7	5.6	6.8	7	6.5	7	6.65	1	1
1	59	11	540.29	0	0	1	0	1.75	104.9	34.3	4	2	0	1	0	0	#NULL!	#NULL!	4.7	47	40	53	84	12.8	40	96	1	0.7	0.76	279	6.4	5.9	47	150	199	44	124	2.8	7	3.8	5	5.33333	5.625	5.4	5.35972	3	1
1	50	11	428.57	0	0	1	0	1.77	105.2	33.6	4	2	0	1	0	0	#NULL!	#NULL!	3.7	35	34	50	98	8	41	106	1	0.45	0.71	281	5.2	4.9	142	73	253	50	185	3.5	5	4	4.8	5.66667	4.75	4	4.70278	1	1
1	46	11	333.71	0	0	1	0	1.69	138.4	48.5	4	2	0	1	0	0	#NULL!	#NULL!	2.16	16	11	26	118	2	36	120	0.9	0.25	0.7	379	5.6	37	89	144	218	63	126	2	6.33333	5.2	6.6	7	4.875	5.8	5.96806	1	1
1	54	4	178.571	0	0	1	#NULL!	1.69	105	36.7634	4	2	0	1	0	0	#NULL!	#NULL!	3.65795	46	43	26	59	#NULL!	34	118	0.9	0.58	0.72	188	#NULL!	#NULL!	#NULL!	#NULL!	#NULL!	#NULL!	#NULL!	#NULL!	6.67	6.6	6.8	7	6.75	6.6	6.72	5	2
0	68	5	135.714	0	0	0	#NULL!	1.66	90	32.6608	4	2	0	1	0	0	#NULL!	#NULL!	5.14906	30	33	27	99	#NULL!	40	116	0.9	0.47	1.12	282	#NULL!	3.3	#NULL!	#NULL!	#NULL!	#NULL!	#NULL!	#NULL!	7	6.4	6.8	7	6.5	7	6.72	2	1
1	42	5	128.571	1	0	1	1	1.69	115	40.2647	4	2	0	1	0	0	#NULL!	#NULL!	3.81968	36	58	140	70	#NULL!	36	124	0.9	0.54	0.77	276	#NULL!	#NULL!	#NULL!	#NULL!	#NULL!	#NULL!	#NULL!	#NULL!	5.33	2.8	3	3.33	4.25	4.4	3.83	3	1
1	65	10	96.429	0	1	0	1	1.64	89	33.0904	4	2	0	1	0	0	#NULL!	#NULL!	4.55145	25	29	36	64	#NULL!	39	122	0.9	0.47	0.97	376	#NULL!	#NULL!	#NULL!	#NULL!	#NULL!	#NULL!	#NULL!	#NULL!	5.33	4.8	4.2	5.67	4.25	6.6	5	2	1
1	72	4	135.714	0	1	1	#NULL!	1.58	86	34.4496	4	2	0	1	0	0	#NULL!	#NULL!	4.17779	22	16	17	100	#NULL!	42	114	0.9	0.44	0.91	398	#NULL!	#NULL!	#NULL!	#NULL!	#NULL!	#NULL!	#NULL!	#NULL!	5	4.6	5.8	5.67	5.5	7	5.62	8	3
1	54	4	369.469	1	1	1	0	1.72	103	34.8161	4	2	0	1	0	0	#NULL!	#NULL!	5.45054	27	14	28	91	#NULL!	34	124	0.9	0.54	1.14	271	#NULL!	#NULL!	#NULL!	#NULL!	#NULL!	#NULL!	#NULL!	#NULL!	4.33	2.8	4	5.67	4.75	6.4	4.62	6	3
1	57	10	186.91	0	1	1	#NULL!	1.54	94	39.6357	4	2	0	1	0	0	#NULL!	#NULL!	4.7746	23	26	118	198	#NULL!	37	109	1	0.49	0.89	327	6.2	#NULL!	#NULL!	#NULL!	#NULL!	#NULL!	#NULL!	#NULL!	6	3.8	4.8	5.33	5.34	7	5.34	6	3
1	53	10	100	0	1	0	#NULL!	1.63	89	33.4977	4	2	1	1	0	0	#NULL!	1	3.55233	30	40	23	122	#NULL!	35	104	1	0.46	0.68	304	#NULL!	#NULL!	#NULL!	#NULL!	#NULL!	#NULL!	#NULL!	#NULL!	6.33	6	5.8	7	6.88	7	6.52	7	3
0	65	2	400.442	0	1	1	#NULL!	1.81	101	30.8293	4	2	1	2	1	1	6	1	9.27674	67	55	176	102	#NULL!	40	62	1.3	1.51	1.24	106	5.4	2.8	156	#NULL!	#NULL!	#NULL!	#NULL!	#NULL!	6.33	6	6.2	7	5.75	4.4	5.83	4	2
0	68	3	265.487	0	1	0	#NULL!	1.72	115	38.8724	4	2	1	2	1	2	9	1	7.58458	35	18	86	75	#NULL!	27	59	1.3	2.06	0.73	95	#NULL!	5.6	#NULL!	#NULL!	#NULL!	#NULL!	#NULL!	#NULL!	7	4.2	3.2	5.33	5.38	3.4	4.62	8	3
1	56	11	244.77	0	0	1	0	1.57	74.7	30.3	4	2	1	1	0	0	#NULL!	1	3.47	64	94	376	133	77.3	42	128	0.9	0.5	0.73	201	5.2	1.4	168	105	290	81	178	2	6.33333	3.8	5	5.33333	4.25	6	5.11944	0	0
1	63	11	75	0	1	0	0	1.58	82	32.8473	4	2	1	1	0	0	#NULL!	1	4.36236	23	24	112	147	#NULL!	41	116	0.9	0.43	0.96	236	5.6	#NULL!	133	116	227	#NULL!	#NULL!	#NULL!	5.33	4.2	5.8	5.67	4.88	4.4	4.97	3	1
0	38	4	64.286	0	1	0	#NULL!	1.82	100	30.1896	4	2	1	1	0	0	#NULL!	1	6.00696	27	32	115	104	#NULL!	41	104	1	0.88	0.95	200	#NULL!	#NULL!	#NULL!	#NULL!	#NULL!	#NULL!	#NULL!	#NULL!	7	6.4	6.8	6.67	5.5	5.4	6.14	1	1
1	63	2	201.61	0	0	1	0	1.5	80.4	35.7	4	2	1	1	0	0	#NULL!	1	3.86	30	24	32	84	4.1	37	112	0.9	0.43	0.85	268	5.8	14	45	108	240	68	149	2.2	3.33333	1.8	2.8	1.33333	4.25	4.2	2.95278	2	1
0	25	2	195.16	0	1	0	0	1.8	110.9	34.2	4	2	1	1	0	0	#NULL!	1	6.32	29	42	34	49	3	49	93	1.1	0.87	0.92	253	5.5	2.1	457	123	174	40	109	2.7	7	6	7	5.66667	5.75	7	6.40278	1	1
0	39	2	613.64	0	1	1	1	1.8	101	31.2	4	2	1	1	0	0	#NULL!	1	5.89	43	95	241	80	38.6	44	97	1	0.62	1.06	205	5.3	1.3	134	250	239	47	142	3	5.66667	5.4	7	7	6	7	6.34444	1	1
0	65	11	164.286	0	1	1	#NULL!	1.79	149	46.5029	4	2	1	1	0	0	#NULL!	1	5.62146	39	53	46	80	3.8	37	113	0.9	1.26	0.85	238	5.5	2.2	797	130	211	43	142	3.3	4.33	5.2	5.2	7	6.25	4.2	5.41	4	2
1	54	4	343.99	0	0	0	#NULL!	1.63	80	30.1103	4	2	1	1	0	0	#NULL!	1	7.44311	44	45	19	106	#NULL!	34	84	1.1	2.24	0.83	306	#NULL!	#NULL!	#NULL!	#NULL!	#NULL!	#NULL!	#NULL!	#NULL!	5.67	2.6	4.7	5.67	4.38	2.8	4.14	6	3
1	28	4	192.857	0	0	0	#NULL!	1.74	121	39.9656	4	2	1	1	0	0	#NULL!	1	4.46588	32	87	21	59	#NULL!	36	110	1	0.47	0.84	336	#NULL!	#NULL!	#NULL!	#NULL!	#NULL!	#NULL!	#NULL!	#NULL!	5.67	6.2	6.2	7	3.75	2.6	4.93	2	1
0	51	2	605.9	0	0	1	0	1.74	113.5	37.5	4	2	1	2	0	0	#NULL!	2	4.28	27	58	29	99	8.3	38	118	0.9	0.54	0.86	272	5.8	2.6	163	121	173	41	107	2.5	4	4	5.2	5.33333	5.375	6	4.98472	0	0
1	63	13	389.381	0	0	0	#NULL!	1.78	98	30.9304	4	2	1	2	1	1	6	2	6.89896	52	37	253	144	#NULL!	31	77	1.1	1.56	0.84	98	5.1	3.6	#NULL!	#NULL!	#NULL!	#NULL!	#NULL!	#NULL!	6.33	5.8	7	7	6.63	7	6.62	3	1
1	47	2	529.76	0	0	1	#NULL!	1.68	85	30.1162	4	2	1	2	1	1	5	2	4.01868	55	36	35	59	#NULL!	37	117	0.9	0.59	0.78	266	5.1	7.3	#NULL!	160	261	#NULL!	#NULL!	#NULL!	6	2.4	5.6	5	6.25	6.6	5.38	1	1
0	53	2	552.69	1	1	1	0	1.78	121.9	38.5	4	2	1	2	0	0	#NULL!	2	4.75	50	78	82	58	7.6	40	97	1	0.47	0.9	80	5.8	4.2	233	271	237	38	144	3.7	7	5.6	6	6.66667	6	6.2	6.24444	2	1
1	59	2	464.602	1	1	1	0	1.68	90	31.9	4	2	1	2	0	0	#NULL!	2	6.44328	85	131	159	105	16.7	41	103	1	1.28	0.91	269	7.3	4.2	294	130	217	63	128	2	7	6.8	5.6	5	5.5	4.4	5.66	5	2
1	69	4	252.35	1	1	0	#NULL!	1.65	97	35.629	4	2	1	2	0	0	#NULL!	2	5.97104	29	51	244	182	#NULL!	32	87	1.1	0.6	0.98	178	#NULL!	#NULL!	#NULL!	#NULL!	#NULL!	#NULL!	#NULL!	#NULL!	2.33	2.2	3.4	4	3.38	3.8	3.21	7	3
1	57	2	957.77	1	1	1	0	1.57	127	51.5	4	2	1	2	1	1	5	2	6.32	43	52	50	90	10.8	37	74	1.2	1.09	0.76	163	9.6	17	369	121	213	37	152	4.1	5.33333	4.8	4.8	3.33333	5.875	5.6	4.95694	7	3
0	31	2	507.44	0	0	0	1	1.76	95	30.6689	4	2	1	1	0	0	#NULL!	2	5.54841	32	72	33	51	#NULL!	41	112	0.9	1.17	0.86	214	5.5	#NULL!	#NULL!	124	154	39	90	2.3	5.67	6.2	6.6	7	6.63	6.2	6.41	0	0
0	24	2	577.97	0	0	1	0	1.9	125.1	34.7	4	2	1	1	0	0	#NULL!	2	2.85	43	127	70	75	12.5	37	114	0.9	0.3	0.77	281	5.6	1.9	5.6	269	195	30	107	3.2	6	5	6.2	6.66667	5.125	7	5.99861	0	0
1	38	2	475.664	0	0	1	#NULL!	1.6	91	35.5469	4	2	1	1	0	0	#NULL!	2	3.87688	29	27	43	69	#NULL!	39	112	0.9	0.64	0.73	260	5.4	6.7	#NULL!	115	224	#NULL!	#NULL!	#NULL!	2.33	4.8	2.6	5.33	5.75	5.4	4.59	1	1
1	58	2	629.13	0	0	1	0	1.715	98.2	33.4	4	2	1	1	0	0	#NULL!	2	6.01	45	63	27	68	4	42	106	1	1.5	0.77	231	6.3	1.4	98	132	242	54	158	2.7	4.33333	3.4	4.2	5	4.125	4.6	4.27639	2	1
1	49	2	667.079	0	1	1	0	1.64	104.6	38.9	4	2	1	1	0	0	#NULL!	2	2.71	28	34	55	64	8.8	35	122	0.9	0.44	0.64	221	5	13	53	193	235	52	144	2.8	2.33333	2.4	3.4	2.66667	2.125	2.2	2.52083	4	2
1	33	2	686.54	1	0	1	#NULL!	1.67	85	30.478	4	2	1	1	0	0	#NULL!	2	4.01662	60	48	124	113	18.4	42	115	1	0.51	0.73	228	#NULL!	37	170	205	258	40	177	4.4	4.33	2	5	4.67	4.75	5.2	4.14	6	3
Legend Supplementary Data
Variables:
gender:
	0 = male
	1 = female
age [years]
disease entity:
	1 = cryptogenic liver disease
	2 = NASH
	3 = alcohol-induced liver disease (ASH)
	4 = autoimmune hepatitis
	5 = primary biliary cirrhosis (PBC)
	6 = primary sclerosing cholangitis (PSC)
	7 = Morbus wilson
	8 = haemochromatosis
	9 = drug induced hepatopathy
	10 = overlap syndrome
	11 = NAFLD
	12 = Budd-Chiari-syndrome
	13 = alpha-1 antitrypsin deficiency
M30: CK-18 fragments
DM: type 2 diabetes
	0 = no
	1 = yes
HPT: hypertension
	0 = no
	1 = yes
HPL: hyperlipidemia
	0 = no
	1 = yes
alcohol consumption:
	0 = no
	1 = < 20g per day
	2 = ≥ 20g per day
height [meter]
weight [kg]
body weight category:
	1 = BMI < 20.0kg/m2
	2 = BMI = 20.0-24.9kg/m2
	3 = BMI = 25.0-29.9kg/m2
	4 = BMI > 30.0kg/m2
Obesity: BMI > 30kg/m2
	1 = no
	2 = yes
histology:
	0 = not available
	1 = available
fibrosis:
	1 = no fibrosis or low grade fibrosis
	2 = advanced fibrosis (F3-F4)
cirrhosis:
	0 = no
	1 = yes
CTP classes: Child-Turcotte-Pugh classes
	0 = no cirrhosis
	1 = CTP A
	2 = CTP B
	3 = CTP C
CTP score: Child-Turcotte-Pugh score: value from 5 to 15 points
inflammation: histological inflammation
	1 = no inflammation or low grade inflammation
	2 = advanced inflammation
MELD score
AST: aspartate aminotransferase [U/l]
ALT: alanine aminotransferase [U/l]
γ-GT: Gamma-Glutamyl-Transferase [U/l]
AP: alkaline phosphatase [U/l]
GLDH: glutamate dehydrogenase [U/l]
albumin [g/l]
Quick [%]
INR
bilirubin [mg/dL]
creatinine [mg/dL]
platelet count [/nL]
HbA1c: Glycated hemoglobin [mmol/mol]
CRP: C-reactive protein [mg/L]
Ferritin [ng/dl]
TG: triglyceride [mg/dl]
Cholesterol [mg/dl]
HDL: high-density lipoprotein cholesterol [mg/dl]
LDL: low-density lipoprotein cholesterol [mg/dl]
LDL/HDL: quotient of LDL to HDL [%]
CLDQ_AS: CLDQ_abdominal symptoms
CLDQ_FA: CLDQ_fatigue
CLDQ_SS: CLDQ_systemic symptoms
CLDQ_AC: CLDQ_activity
CLDQ_EF: CLDQ_ emotional functioning
CLDQ_WO: CLDQ_worry
CLDQ_G: CLDQ_overall score
Med: number of daily drug count
Med_category:
	0 = no medication
	1 = 1-3 drugs/day
	2 = 4-5 drugs/day
	3 = >5 drugs /day
#NULL! = no data
